# Supplementary material for: A Selenophene-Incorporated Metal–Organic Framework for Enhanced CO2 Uptake and Adsorption Selectivity
Source: Molecules. 2020 Sep 24;25(19):4396. doi: 10.3390/molecules25194396 (PMC7582736; doi:10.3390/molecules25194396)
Supplement: Supplementary file 1 [file molecules-25-04396-s001.zip]

Archive with 10 entries (10 files):
- checkcif.pdf
- Molecules_ESI.pdf
- supporting_figures/s1.tif
- supporting_figures/s2.tif
- supporting_figures/s3a.tif
- supporting_figures/s3b.tif
- supporting_figures/s4a.tif
- supporting_figures/s4b.tif
- supporting_figures/s5.tif
- supporting_figures/s6.tif
